# Supplementary material for: Neoantigen Dendritic Cell Vaccination Combined with Anti-CD38 and CpG Elicits Anti-Tumor Immunity against the Immune Checkpoint Therapy-Resistant Murine Lung Cancer Cell Line LLC1
Source: Cancers (Basel). 2021 Nov 2;13(21):5508. doi: 10.3390/cancers13215508 (PMC8583214; doi:10.3390/cancers13215508)
Supplement: Supplementary file 1 [file cancers-13-05508-s001.zip]

Archive with 3 entries (3 files):
- Supplementary Tables/Supplementary_Table_S1.xlsx
- Supplementary Tables/Supplementary_Table_S2.xlsx
- Supplementary Figures.pdf
