# Supplementary material for: Neoantigen Dendritic Cell Vaccination Combined with Anti-CD38 and CpG Elicits Anti-Tumor Immunity against the Immune Checkpoint Therapy-Resistant Murine Lung Cancer Cell Line LLC1
Source: Cancers (Basel). 2021 Nov 2;13(21):5508. doi: 10.3390/cancers13215508 (PMC8583214; doi:10.3390/cancers13215508)
Supplement: Supplementary file 1 [file cancers-13-05508-s001.zip › Supplementary Tables/Supplementary_Table_S1.xlsx]

## Sheet: Sheet1
Supplementary Table S1: The list of candidate neoantigen peptides
Short peptide ID	MT sequence	IC50 MT	WT sequence	IC50 WT	IC50 WT/IC50 MT	allele	Mutation	Gene symbol	FPKM
S1	SVFSFGPS[Y]F	134.46	SVFSFGPS[S]F	158.81	1.18109	H-2-Kb	NM_172268:c.C1457A:p.S486Y	Nup214	7.69386
S2	WVYDHAK[L]L	115.25	WVYDHAK[W]L	203.02	1.76156	H-2-Kb	NM_001077403:c.G1991T:p.W664L	Nrp2	57.114
S3	FGPGNTV[A]TL	157.26	FGPGNTV[T]TL	101.52	0.645555	H-2-Db	NM_001039939:c.A3850G:p.T1284A	Asxl1	13.607
S4	SQAMNSGT[L]	183.1	SQAMNSGT[V]	216.67	1.18334	H-2-Db	NM_175306:c.G838C:p.V280L	Phactr4	13.8097
S5	SLYP[F]SVNSL	62.8	SLYP[C]SVNSL	195.38	3.11115	H-2-Kb	NM_053158:c.G95T:p.C32F	Mrpl1	9.24918
S6	LTLHYRT[L]L	114.48	LTLHYRT[H]L	161.97	1.41483	H-2-Kb	NM_001044703:c.A1226T:p.H409L	Zscan21	6.66865
S7	FARQYY[V]ML	139.36	FARQYY[E]ML	394.61	2.83159	H-2-Kb	NM_009148:c.A2702T:p.E901V	Exoc4	52.6542
S8	A[I]YLQCQLL	114.69	A[T]YLQCQLL	64.87	0.565612	H-2-Kb	NM_027256:c.C1988T:p.T663I	Ints4	8.73833
S9	A[I]YLQCQLLL	190.5	A[T]YLQCQLLL	92.64	0.486299	H-2-Kb	NM_027256:c.C1988T:p.T663I	Ints4	8.73833
S10	S[A]YQNTVHA	152.47	S[G]YQNTVHA	1012.47	6.64045	H-2-Db	NM_027164:c.G989C:p.G330A	Lrrc27	1.12286
S11	FG[A]RFYTF	140.06	FG[D]RFYTF	1034.48	7.38598	H-2-Kb	NM_013827:c.A725C:p.D242A	Mtf2	3.98512
S12	RTYHW[P]SF	112.21	RTYHW[A]SF	80.5	0.717405	H-2-Kb	NM_008959:c.G742C:p.A248P	Ptdss1	12.9128
S13	VAYM[P]PGSF	163.83	VAYM[A]PGSF	128.69	0.785509	H-2-Kb	NM_146090:c.G373C:p.A125P	Zadh2	30.8057
S14	VVYLMR[S]I	129.55	VVYLMR[W]I	258.8	1.99768	H-2-Kb	NM_177244:c.G1340C:p.W447S	Fastkd1	8.01922
S15	AVYSR[M]ARI	54.53	AVYSR[V]ARI	72.9	1.33688	H-2-Kb	NM_199241:c.G763A:p.V255M	Sema6d	12.9115
S16	FG[A]RFYTFI	167.75	FG[D]RFYTFI	990.84	5.90665	H-2-Kb	NM_013827:c.A725C:p.D242A	Mtf2	3.98512
S17	LAYVK[L]QGI	158.36	LAYVK[Q]QGI	376.36	2.37661	H-2-Kb	NM_028298:c.A1202T:p.Q401L	Zfp655	11.0725
S18	[M]GNENVVEI	73.84	[I]GNENVVEI	166.1	2.24946	H-2-Db	NM_008591:c.A2553G:p.I851M	Met	16.5494
S19	RQ[I]ALNATYI	114.97	RQ[M]ALNATYI	69.32	0.60294	H-2-Db	NM_017478:c.G1620T:p.M540I	Copg2	16.034
S20	[I]ALNATYI	171.87	[M]ALNATYI	88.23	0.513353	H-2-Db	NM_017478:c.G1620T:p.M540I	Copg2	16.034
S21	HVYIHHFD[P]I	90.11	HVYIHHFD[R]I	163.4	1.81334	H-2-Kb	NM_172457:c.G518C:p.R173P	Mob3a	9.98992
S22	MAI[V]TVLYI	81.04	MAI[I]TVLYI	182.59	2.25308	H-2-Db	NM_153139:c.A892G:p.I298V	Slc36a1	1.43772
S23	RAIRNCR[A]I	23.41	RAIRNCR[T]I	16.99	0.725758	H-2-Db	NM_001167994:c.A1291G:p.T431A	Trmt2b	3.33574
S24	SSLV[C]FLL	132.3	SSLV[R]FLL	53.07	0.401134	H-2-Kb	NM_011083:c.C2980T:p.R994C	Pik3c2a	7.58554
S25	VVV[A]HARL	183.12	VVV[G]HARL	237.66	1.29784	H-2-Kb	NM_019750:c.G449C:p.G150A	Nat6	6.65084
S26	F[A]HWKHYMLL	69.87	F[T]HWKHYMLL	67.99	0.973093	H-2-Kb	NM_030207:c.A997G:p.T333A	Sfi1	3.71746
S27	[A]HWKHYMLL	98.12	[T]HWKHYMLL	81.14	0.826947	H-2-Kb	NM_030207:c.A997G:p.T333A	Sfi1	3.71746
S28	F[A]HWKHYML	192.37	F[T]HWKHYML	188.49	0.979831	H-2-Kb	NM_030207:c.A997G:p.T333A	Sfi1	3.71746
S29	[V]TVLYISL	76.9	[I]TVLYISL	94.31	1.2264	H-2-Kb	NM_153139:c.A892G:p.I298V	Slc36a1	1.43772
S30	Q[I]YFYLFKLL	57.55	Q[V]YFYLFKLL	47.03	0.817202	H-2-Kb	NM_020004:c.G574A:p.V192I	Kat2a	30.6642
S31	Q[I]YFYLFKL	77.85	Q[V]YFYLFKL	61.78	0.793577	H-2-Kb	NM_020004:c.G574A:p.V192I	Kat2a	30.6642
S32	[I]YFYLFKLL	112.89	[V]YFYLFKLL	79.48	0.704048	H-2-Kb	NM_020004:c.G574A:p.V192I	Kat2a	30.6642
S33	KQ[I]YFYLFKL	158.36	KQ[V]YFYLFKL	193.54	1.22215	H-2-Kb	NM_020004:c.G574A:p.V192I	Kat2a	30.6642
S34	[I]YFYLFKL	176.94	[V]YFYLFKL	124.68	0.704646	H-2-Kb	NM_020004:c.G574A:p.V192I	Kat2a	30.6642
S35	[V]GYVHYGDWL	74.51	[G]GYVHYGDWL	546.8	7.33861	H-2-Kb	NM_029649:c.G287T:p.G96V	Tmem101	14.9612
S36	C[S]RSFHSPSL	137.46	C[A]RSFHSPSL	238	1.73141	H-2-Kb	NM_183146:c.G373T:p.A125S	Zfp729a	1.44103
S37	[K]TFQKSSQL	184.34	[E]TFQKSSQL	1082.93	5.87463	H-2-Kb	NM_010026:c.G2809A:p.E937K	Asap1	27.317
S38	CGYLAL[I]TSL	192.08	CGYLAL[V]TSL	206.62	1.0757	H-2-Kb	NM_001163487:c.G652A:p.V218I	Pfkm	19.6525
S39	TSYNP[C]LL	133.01	TSYNP[G]LL	209.18	1.57266	H-2-Kb	NM_001081963:c.G1375T:p.G459C	9430020K01Rik	5.47385
S40	WVYDHAK[L]	157.15	WVYDHAK[W]	7289.55	46.3859	H-2-Kb	NM_001077403:c.G1991T:p.W664L	Nrp2	57.114
S41	SL[Y]TEYWKLL	74.03	SL[D]TEYWKLL	2894.39	39.0975	H-2-Kb	NM_001163754:c.G2641T:p.D881Y	Rab3gap2	15.15
S42	SL[Y]TEYWKL	136.55	SL[D]TEYWKL	4072.77	29.8262	H-2-Kb	NM_001163754:c.G2641T:p.D881Y	Rab3gap2	15.15
S43	R[T]FLRSAL	52.57	R[K]FLRSAL	1774.15	33.7483	H-2-Kb	NM_001290745:c.A1049C:p.K350T	Nckap1	37.2922
S44	G[V]YNHSVL	187.39	G[E]YNHSVL	5569.53	29.7216	H-2-Kb	NM_183106:c.A929T:p.E310V	Ttc17	8.7758
S45	SNLTLHYRT[L]	143.17	SNLTLHYRT[H]	9484.94	66.2495	H-2-Kb	NM_001044703:c.A1226T:p.H409L	Zscan21	6.66865
S46	LTLHYRT[L]	190.37	LTLHYRT[H]	9008.18	47.3193	H-2-Kb	NM_001044703:c.A1226T:p.H409L	Zscan21	6.66865
S47	[V]MLYNTADEL	91.44	[E]MLYNTADEL	1250.89	13.6799	H-2-Db	NM_009148:c.A2702T:p.E901V	Exoc4	52.6542
S48	VATGHYIIS[L]	169.77	VATGHYIIS[W]	5150.07	30.3356	H-2-Kb	NM_177240:c.G2957T:p.W986L	Trappc11	7.44573
S49	V[M]MGKLHL	81.93	V[R]MGKLHL	1322.16	16.1377	H-2-Kb	NM_008443:c.G725T:p.R242M	Kif3a	11.0838
S50	KMYQ[Y]ARL	42.14	KMYQ[D]ARL	486.09	11.5351	H-2-Kb	NM_024242:c.G946T:p.D316Y	Riok1	15.2281
S51	FTFRN[N]VCM	100.98	FTFRN[H]VCM	61.99	0.613884	H-2-Db	NM_145508:c.C844A:p.H282N	Dyrk3	25.7264
S52	FGLINVT[P]NM	161.75	FGLINVT[L]NM	173.59	1.0732	H-2-Db	NM_175512:c.T437C:p.L146P	Dhrs9	16.335
S53	VSMPLWAKH[M]	132.4	VSMPLWAKH[V]	368.32	2.78187	H-2-Kb	NM_001081184:c.G4420A:p.V1474M	Focad	9.94079
S54	LVYN[A]ILAM	197.85	LVYN[G]ILAM	289.37	1.46257	H-2-Kb	NM_001081022:c.G4556C:p.G1519A	D430042O09Rik	4.67309
S55	VSIH[H]MEM	72.17	VSIH[R]MEM	93.11	1.29015	H-2-Kb	NM_024240:c.G236A:p.R79H	Gins4	19.1499
S56	RAF[A]HWKHYM	86.06	RAF[T]HWKHYM	98.44	1.14385	H-2-Kb	NM_030207:c.A997G:p.T333A	Sfi1	3.71746
S57	RG[Y]FPFTHV	178.61	RG[H]FPFTHV	1201.11	6.72476	H-2-Kb	NM_133656:c.C853T:p.H285Y	Crk	25.2663
S58	ISYM[G]SGPV	79.34	ISYM[S]SGPV	75.19	0.947693	H-2-Kb	NM_019731:c.A301G:p.S101G	Nme4	38.1404
S59	V[M]MGKLHLV	103.94	V[R]MGKLHLV	2407.82	23.1655	H-2-Kb	NM_008443:c.G725T:p.R242M	Kif3a	11.0838
S60	KMYQ[Y]ARLV	164.37	KMYQ[D]ARLV	2026.62	12.3296	H-2-Kb	NM_024242:c.G946T:p.D316Y	Riok1	15.2281
S61	SVCLKWAP[L]	203.32	SVCLKWAP[P]	13503.5	66.415	H-2-Kb	NM_026370:c.C1343T:p.P448L	Kat8	16.7235
S62	S[S]SVNVSMV	224.52	S[P]SVNVSMV	10926.8	48.6673	H-2-Db	NM_026670:c.C514T:p.P172S	Zmym1	1.9061
S63	VSVTKALQH[L]	224.98	VSVTKALQH[R]	15295.6	67.9865	H-2-Kb	NM_016781:c.G803T:p.R268L	Prkag1	18.3124
S64	A[S]YTPQAL	225.68	A[P]YTPQAL	9269.77	41.0748	H-2-Kb	NM_023320:c.C751T:p.P251S	Plekho1	32.8337
S65	V[M]QWKQQL	239.54	V[K]QWKQQL	5167.83	21.574	H-2-Kb	NM_152134:c.A674T:p.K225M	Homer1	3.50448
S66	STYTAYI[V]	313.33	STYTAYI[G]	5170.01	16.5002	H-2-Kb	NM_029649:c.G287T:p.G96V	Tmem101	14.9612
S67	MVAELWAP[E][L]	421.974	MVAELWAP[D][P]	23832.6	56.4789	H-2-Kb	NM_025960:c.C66A:p.D22E, NM_025960:c.C68T:p.P23L	Trappc6a	72.342
S68	VCLKWAP[L]	426.6	VCLKWAP[P]	20033	46.9597	H-2-Kb	NM_026370:c.C1343T:p.P448L	Kat8	16.7235
S69	FS[I]PANLHGI	449.33	FS[R]PANLHGI	4747.4	10.5655	H-2-Db	NM_172742:c.G1898T:p.R633I	Mtmr10	6.42293
S70	FNLQKMMV[M]	459.09	FNLQKMMV[T]	8018.22	17.4655	H-2-Kb	NM_146157:c.C1625T:p.T542M	Emc1	6.61212
S71	S[S]SVNVSM	466.59	S[P]SVNVSM	11655.6	24.9803	H-2-Db	NM_026670:c.C514T:p.P172S	Zmym1	1.9061
S72	QTFE[N]TQAL	497.76	QTFE[S]TQAL	10777	21.6509	H-2-Db	NM_018807:c.G500A:p.S167N	Plagl2	6.01005
S73	IQ[Y]PLIEF	539.63	IQ[D]PLIEF	10665.9	19.7652	H-2-Kb	NM_009297:c.G2764T:p.D922Y	Supt6	26.8416
S74	Y[S]IPREHL	541.12	Y[P]IPREHL	9659.57	17.8511	H-2-Kb	NM_001008550:c.C4681T:p.P1561S	Zfyve26	3.75782
S75	Y[S]IPREHLV	561.53	Y[P]IPREHLV	11305	20.1325	H-2-Kb	NM_001008550:c.C4681T:p.P1561S	Zfyve26	3.75782
S76	VVINQPA[L]	623.72	VVINQPA[P]	20702	33.1912	H-2-Kb	NM_026192:c.C1742T:p.P581L	Calcoco1	29.9895
S77	RSYHPGIFR[V]	636.8	RSYHPGIFR[G]	8407.22	13.2023	H-2-Kb	NM_133914:c.G2063T:p.G688V	Rasa4	11.7928
S78	IQYMRKMYQ[Y]	647.96	IQYMRKMYQ[D]	7229.15	11.1568	H-2-Kb	NM_024242:c.G946T:p.D316Y	Riok1	15.2281
S79	ATGHYIIS[L]	653.65	ATGHYIIS[W]	14874.3	22.7558	H-2-Kb	NM_177240:c.G2957T:p.W986L	Trappc11	7.44573
S80	DLFRRHFK[F]	714.22	DLFRRHFK[S]	8378.3	11.7307	H-2-Kb	NM_016690:c.C275T:p.S92F	Hnrnpdl	27.6847
S81	MSWQKLGPT[V]	716.07	MSWQKLGPT[G]	9387.53	13.1098	H-2-Kb	NM_145522:c.G734T:p.G245V	Rabepk	20.2479
S82	CGLAYVK[L]	727.3	CGLAYVK[Q]	24496.9	33.682	H-2-Kb	NM_028298:c.A1202T:p.Q401L	Zfp655	11.0725
S83	SAFNPKH[L]	770.37	SAFNPKH[S]	15549.5	20.1845	H-2-Kb	NM_001081382:c.C2012T:p.S671L	Zfp777	9.65795
S84	A[M]YTEQSEV	801.86	A[K]YTEQSEV	14956.9	18.6528	H-2-Kb	NM_019765:c.A2111T:p.K704M	Clip1	12.5822
S85	YQ[Y]ARLVHA	805.97	YQ[D]ARLVHA	14292.3	17.733	H-2-Kb	NM_024242:c.G946T:p.D316Y	Riok1	15.2281
S86	K[I]SRFRVKL	841.54	K[K]SRFRVKL	9158.68	10.8832	H-2-Kb	NM_028802:c.A461T:p.K154I	Gpcpd1	3.51312
S87	NLTLHYRT[L]	877.28	NLTLHYRT[H]	14093.4	16.0649	H-2-Kb	NM_001044703:c.A1226T:p.H409L	Zscan21	6.66865
S88	RCFSKSSAL[M]	907.77	RCFSKSSAL[T]	13516.1	14.8893	H-2-Kb	NM_177758:c.C2633T:p.T878M	Zscan20	1.14612
S89	TGHYIIS[L]	914.55	TGHYIIS[W]	14200.4	15.5272	H-2-Kb	NM_177240:c.G2957T:p.W986L	Trappc11	7.44573
S90	Q[S]VHYLKI	979.71	Q[P]VHYLKI	16089.9	16.4231	H-2-Kb	NM_001081286:c.C2668T:p.P890S	Fat1	4.78652
S91	VSSEPLPHP[L]	990.72	VSSEPLPHP[S]	14824.6	14.9634	H-2-Kb	NM_001284427:c.C722T:p.S241L	Smtn	48.8084
S92	IAYQSAPIQ[I]	1012.04	IAYQSAPIQ[N]	19412.2	19.1813	H-2-Kb	NM_001081184:c.A4979T:p.N1660I	Focad	9.94079
S93	LVVINQPA[L]	1032.04	LVVINQPA[P]	27585.9	26.7294	H-2-Db	NM_026192:c.C1742T:p.P581L	Calcoco1	29.9895
S94	PS[Y]FKSSASV	1053.89	PS[S]FKSSASV	12491	11.8523	H-2-Kb	NM_172268:c.C1457A:p.S486Y	Nup214	7.69386
S95	VTKALQH[L]	1057.95	VTKALQH[R]	23116.9	21.8507	H-2-Kb	NM_016781:c.G803T:p.R268L	Prkag1	18.3124
S96	LIRKMAT[L]	1069.86	LIRKMAT[Q]	22655.6	21.1762	H-2-Kb	NM_153405:c.A1013T:p.Q338L	Rbm45	12.1463
S97	SQASLYP[F]	1081.36	SQASLYP[C]	11120.2	10.2836	H-2-Kb	NM_053158:c.G95T:p.C32F	Mrpl1	9.24918
S98	FSKSSAL[M]	1097.76	FSKSSAL[T]	14865.7	13.5419	H-2-Kb	NM_177758:c.C2633T:p.T878M	Zscan20	1.14612
S99	SSQTKIA[L]	1114.4	SSQTKIA[H]	18465.1	16.5695	H-2-Kb	NM_026383:c.A122T:p.H41L	Pnrc2	10.3996
S100	VAELWAP[E][L]	1127.75	VAELWAP[D][P]	29592.3	26.2402	H-2-Kb	NM_025960:c.C66A:p.D22E, NM_025960:c.C68T:p.P23L	Trappc6a	72.342
S101	QT[Y]VAPDYIL	1165.8	QT[C]VAPDYIL	12535.8	10.7529	H-2-Kb	NM_026316:c.G731A:p.C244Y	Aldh3b1	1.61917
S102	VSISKKKFK[I]	1215.47	VSISKKKFK[K]	12947	10.6519	H-2-Kb	NM_028802:c.A461T:p.K154I	Gpcpd1	3.51312
S103	IWKTNSLPL[L]	1218.21	IWKTNSLPL[R]	23776.9	19.5179	H-2-Kb	NM_001159521:c.G5072T:p.R1691L	Plxnb2	69.2482
S104	A[M]YTEQSEVI	1218.67	A[K]YTEQSEVI	18872.4	15.486	H-2-Db	NM_019765:c.A2111T:p.K704M	Clip1	12.5822
S105	LIIEHGGK[L]	1223.25	LIIEHGGK[P]	26758	21.8745	H-2-Kb	NM_016981:c.C263T:p.P88L	Slc9a1	7.26646
S106	CGWVYDHAK[L]	1325.88	CGWVYDHAK[W]	22272.5	16.7983	H-2-Kb	NM_001077403:c.G1991T:p.W664L	Nrp2	57.114
S107	FATNSMNI[L]	1336.12	FATNSMNI[P]	30913.8	23.137	H-2-Db	NM_011479:c.C734T:p.P245L	Sptlc2	21.8628
S108	LSHSRSSSK[V]	1338.56	LSHSRSSSK[G]	16001.2	11.954	H-2-Kb	NM_198292:c.G2252T:p.G751V	Tex2	12.8296
S109	KTNSLPL[L]	1514.85	KTNSLPL[R]	23267.5	15.3596	H-2-Kb	NM_001159521:c.G5072T:p.R1691L	Plxnb2	69.2482
S110	LLLRPQS[L]	1522.74	LLLRPQS[P]	24644.2	16.1841	H-2-Kb	NM_001033451:c.C212T:p.P71L	Zfp408	3.2588
S111	DSVCLKWAP[L]	1569.17	DSVCLKWAP[P]	27240.5	17.3598	H-2-Kb	NM_026370:c.C1343T:p.P448L	Kat8	16.7235
S112	SNILVNSR[V]	1582.08	SNILVNSR[G]	16584	10.4824	H-2-Kb	NM_008927:c.G605T:p.G202V	Map2k1	49.0611
S113	QYFKEWFS[I]	1624.05	QYFKEWFS[R]	18640.7	11.4779	H-2-Kb	NM_172742:c.G1898T:p.R633I	Mtmr10	6.42293
S114	KLGS[N]EATI	1703.27	KLGS[T]EATI	21304.7	12.5081	H-2-Db	NM_175639:c.C1298A:p.T433N	Wdr43	65.7268
S115	LFHQ[N]PESL	1814.96	LFHQ[K]PESL	21027.3	11.5856	H-2-Db	NM_010476:c.A825C:p.K275N	Hsd17b7	1.95289
S116	SVTKALQH[L]	1903.76	SVTKALQH[R]	28867.4	15.1634	H-2-Kb	NM_016781:c.G803T:p.R268L	Prkag1	18.3124
S117	LNPCIEVV[L]	2032.55	LNPCIEVV[P]	29776	14.6496	H-2-Kb	NM_021297:c.C98T:p.P33L	Tlr4	5.66529
S118	G[V]YNHSVLC	2078.9	G[E]YNHSVLC	22890.6	11.0109	H-2-Kb	NM_183106:c.A929T:p.E310V	Ttc17	8.7758
S119	DCYCYNQH[L]	2197.08	DCYCYNQH[S]	25322	11.5253	H-2-Kb	NM_001142647:c.C173T:p.S58L	Tmem194b	1.06222
S120	ELIRKMAT[L]	2203.3	ELIRKMAT[Q]	29432.3	13.3583	H-2-Kb	NM_153405:c.A1013T:p.Q338L	Rbm45	12.1463
S121	CANSWLAD[M]	2207.78	CANSWLAD[K]	22873	10.3602	H-2-Kb	NM_001004164:c.A1550T:p.K517M	Gnptab	11.6521
S122	SLVVINQPA[L]	2237.34	SLVVINQPA[P]	26493	11.8413	H-2-Kb	NM_026192:c.C1742T:p.P581L	Calcoco1	29.9895
S123	TSLDSQHP[V]	2255.81	TSLDSQHP[E]	33159	14.6994	H-2-Db	NM_001039939:c.A3560T:p.E1187V	Asxl1	13.607
S124	ELLLRPQS[L]	2345.64	ELLLRPQS[P]	29424	12.5441	H-2-Kb	NM_001033451:c.C212T:p.P71L	Zfp408	3.2588
S125	ATNSMNI[L]	2510.85	ATNSMNI[P]	29952.4	11.9292	H-2-Kb	NM_011479:c.C734T:p.P245L	Sptlc2	21.8628
S126	SDLDFFS[L]	2544.49	SDLDFFS[P]	32106	12.6179	H-2-Kb	NM_173048:c.C1283T:p.P428L	Gga3	10.1857
S127	LNLVLDYV[L]	3033.78	LNLVLDYV[P]	33605.1	11.077	H-2-Kb	NM_019827:c.C407T:p.P136L	Gsk3b	19.5145
S128	WNKLPSN[L]	3155.47	WNKLPSN[Q]	33287.7	10.5492	H-2-Kb	NM_144925:c.A1826T:p.Q609L	Tnrc6a	9.49272
S129	LSPIH[Y]SSAI	229.41	LSPIH[D]SSAI	2361.63	10.2944	H-2-Kb	NM_025979:c.G1096T:p.D366Y	Mastl	1.87867
S130	YGPGPMG[L]	2123.78	YGPGPMG[P]	29936.4	14.0958	H-2-Kb	NM_007567:c.C10049T:p.P3350L	Bsn	1.308
S131	[A]SLSSTLL	693.56	[P]SLSSTLL	11587.1	16.7068	H-2-Db	NM_007957:c.C94G:p.P32A	Esx1	9.78071
S132	T[S]LARCLSTL	121.87	T[R]LARCLSTL	1347.75	11.0589	H-2-Kb	NM_001301840:c.C79A:p.R27S	Slc7a3	14.6693
