# Supplementary material for: Neoantigen Dendritic Cell Vaccination Combined with Anti-CD38 and CpG Elicits Anti-Tumor Immunity against the Immune Checkpoint Therapy-Resistant Murine Lung Cancer Cell Line LLC1
Source: Cancers (Basel). 2021 Nov 2;13(21):5508. doi: 10.3390/cancers13215508 (PMC8583214; doi:10.3390/cancers13215508)
Supplement: Supplementary file 1 [file cancers-13-05508-s001.zip › Supplementary Tables/Supplementary_Table_S2.xlsx]

## Sheet: Sheet1
Supplementary Table S2: The list of peptides for long peptide DC vaccination
Long peptide ID	Long peptide Sequence	Corresponding short peptide ID	Corresponding short peptide sequences
L3	KKLFGPGNTV[A]TLQCPRSEEQ	S3	FGPGNTV[A]TL
L12	RFLEMRTYHW[P]SFKDIHTTTG	S12	RTYHW[P]SF
L14	LNDLVVYLMR[S]IQSDLVCLAS	S14	VVYLMR[S]I
L19	FYLNVLQQRQ[I]ALNATYIFNG	S19, S20	RQ[I]ALNATYI, [I]ALNATYI
L23	RVVRAIRNCR[A]IHTLVFVSCK	S23	RAIRNCR[A]I
L35	LAISTYTAYI[V]GYVHYGDWLK	S35	[V]GYVHYGDWL
L39	AKLDDTSYNP[C]LLTTQEPAIG	S39	TSYNP[C]LL
L43	HAGSMHRERR[T]FLRSALKELA	S43	R[T]FLRSAL
L45	SSNLTLHYRT[L]LVDRPYDCKC	S45, S46	SNLTLHYRT[L], LTLHYRT[L]
L47	ADLDFARQYY[V]MLYNTADELL	S47	[V]MLYNTADEL
L50	VIQYMRKMYQ[Y]ARLVHADLSE	S50, S60	KMYQ[Y]ARL, KMYQ[Y]ARLV
L51	HMLESFTFRN[N]VCMAFELLSI	S51	FTFRN[N]VCM
L52	VNLFGLINVT[P]NMLPLVKKAR	S52	FGLINVT[P]NM
L57	WEGECNGKRG[Y]FPFTHVRLLD	S57	RG[Y]FPFTHV
L58	PFYPALISYM[G]SGPVVAMVWE	S58	ISYM[G]SGPV
L61	VDSVCLKWAP[L]KHKQVKLSKK	S61, S68, S111	SVCLKWAP[L], VCLKWAP[L], DSVCLKWAP[L]
L62	SSYNSAVMES[S]SVNVSMVHSS	S62, S71	S[S]SVNVSMV, S[S]SVNVSM
L82	YDECGLAYVK[L]QGIRFQEKPY	S82	CGLAYVK[L]
L101	WFRYFNAGQT[Y]VAPDYILCSQ	S101	QT[Y]VAPDYIL
